# Supplementary material for: Lineage Diversification and Population Dynamics of the Qinghai Toad-Headed Agama (Phrynocephalus vlangalii) on the Qinghai–Tibet Plateau, with Particular Attention to the Northern Slope of the Kunlun–Arjin Mountains
Source: Animals (Basel). 2025 Jan 31;15(3):400. doi: 10.3390/ani15030400 (PMC11815740; doi:10.3390/ani15030400)
Supplement: Supplementary file 1 [file animals-15-00400-s001.zip]

Archive with 1 entries (1 files):
- animals-3375003-supplementary 2.pdf
